# Supplementary material for: Mutation in DNA Polymerase Beta Causes Spontaneous Chromosomal Instability and Inflammation-Associated Carcinogenesis in Mice
Source: Cancers (Basel). 2019 Aug 13;11(8):1160. doi: 10.3390/cancers11081160 (PMC6721533; doi:10.3390/cancers11081160)
Supplement: Supplementary file 1 [file cancers-11-01160-s001.zip]

Archive with 1 entries (1 files):
- cancers-538111-supplementary.doc
